# Supplementary material for: Vasodilating Effects of Antispasmodic Agents and Their Cytotoxicity in Vascular Smooth Muscle Cells and Endothelial Cells—Potential Application in Microsurgery
Source: Int J Mol Sci. 2023 Jun 29;24(13):10850. doi: 10.3390/ijms241310850 (PMC10341634; doi:10.3390/ijms241310850)
Supplement: Supplementary file 1 [file ijms-24-10850-s001.zip]

Archive with 1 entries (1 files):
- ijms-2450925-supplementary.pptx
